# Supplementary material for: Oh my aching gut: irritable bowel syndrome, Blastocystis, and asymptomatic infection
Source: Parasit Vectors. 2008 Oct 21;1:40. doi: 10.1186/1756-3305-1-40 (PMC2627840; doi:10.1186/1756-3305-1-40)
Supplement: Additional file 3 — List of Blastocystis studies categorized by researcher finding and geographic location. [file 1756-3305-1-40-S3.xls]

## Sheet: MethodsResults
Supplementary File #3 for "Oh my aching gut:
IBS, Blastocystis, and asymptomatic infection"
BMC Parasites and Vectors, 2008
This Excel file contains four spreadsheets which can be accessed by
selecting the appropriate tab at the bottom on the screen
Contents
Worksheet "MethodsResults" This worksheet
Worksheet "MoreResults" Table comparing researcher finding with study method
Worksheet "StudiesIncluded" List of all studies included in this analysis
Worksheet "StudiesNotIncluded" List of all studies not included in this analysis
ANALYSIS OF RESEARCHER CONCLUSION ON PATHOGENICITY IN PUBLISHED STUDIES OF BLASTOCYSTIS INFECTION
Methods Used In Systematic Review of Blastocystis Papers:
Articles indexed by the United States National Institutes of Health PubMed database were
searched for the term Blastocystis on January 19, 2008. Articles were included where medically
relevant information was reported regarding Blastocystis pathogenicity in immunocompetent humans
following some study of Blastocystis from a human, or study of Blastocystis isolates known to be
carried by humans. Studies reporting that Blastocystis was pathogenic were only included if
information could be obtained from that study’s title and abstract. An additional effort was made
to identify studies that reported that Blastocystis was non-pathogenic. A full-text copy of any
paper finding Blastocystis was non-pathogenic was obtained, and the citations were searched for
further studies that supported that view. These studies were added to this survey.
Studies were classified as reporting Blastocystis being a "non-pathogenic organism" when
no immune response was found, no association was found between Blastocystis infection and
symptoms or no medically relevant physiological changes were found in association with Blastocystis
infection.
Studies were classified as reporting Blastocystis being a "pathogenic organism" when an immune
response unique to symptomatic patients was detected, Blastocystis infection was associated with
symptoms, or medically relevant physiological changes were found in association with Blastocystis
infection. The review methods were separated into various specific categories using the criteria below.
Animal studies seek to assess pathogenicity by determining if laboratory animals that are
experimentally infected with the organism exhibit symptoms of disease.
Antibody studies seek to determine if patients in whom an organism is suggested to cause disease
exhibit a specific antibody response to the organism that was absent in asymptomatic patients.
Genotyping studies seek to assess pathogenicity by determining if symptomatic status is correlated
with a specific genotype of an organism.
Clinical studies seek to infer pathogenicity from information collected about the patient’s symptoms,
response to medical interventions, and test results in a clinical environment.
In vitro cell culture studies co-culture the organism with intestinal epithelial cells and determine
if the impact of the organism on the cells is consistent with the symptoms reported in the infection.
Case Reports can be considered clinical studies performed with a small number of patients.
Studies that used 10 or more patients were classified as clinical studies.
Epidemiological surveys seek to assess pathogenicity by determining if symptoms occur at a higher
rate in a group with Blastocystis infection or by determining if Blastocystis occurs at a higher rate
in a group with disease (case-control study)
Physiological studies seek to assess pathogenicity by identifying measurable physiological
properties that are altered during infection with Blastocystis
Results of Survey
Of the 680 studies returned through the PubMed search, 102 met the criteria for inclusion in this
review. Excluded studies consisted of 209 microbiological studies without clinical information;
134 parasitological surveys that did not include clinical information; 53 reviews; 49 studies of
Blastocystis in immunocompromised persons; 40 studies that did not focus on Blastocystis directly;
38 studies of Blastocystis in animals; 36 studies where insufficient information was available in
the title and abstract to assess the study’s conclusions; 12 comments on other studies;
and 7 studies where no clear conclusion was discernable.
Of the 102 papers meeting this review criteria, 16% (16/102) reported findings consistent with
Blastocystis being non-pathogenic, while 84% (86/102) of the studies reported data suggesting that
Blastocystis caused disease (pathogenic).
NOTES:
In the survey of studies conducted for this review, it was found that 44% (8/18) of the
studies performed in North America before 1994 reported negative findings, while only
7% (6/85) of the studies performed after 1994 or outside North America reported such
findings, a statistically significant correlation (P < 0.0022, Fisher’s Exact Test).

## Sheet: MoreResults
Study Type	% of studies finding pathogenic
Animal Study	100% (6/6)
Antibody	80% (3/4)
Case Report	100% (23/23)
Clinical Study	69% (11/16)
Culture	100% (3/3)
Epidemiological	75 (30/40)
Genotyping	100 (4/4)
Physiological	100 (6/6)
ALL	84% (86/102)

## Sheet: StudiesIncluded
Sequence	Pubmed ID	Title	Author	n	Year	Location	Study Method	DETECT_METHOD	PATHOGENIC
1	2889924	Lack of serum immune response to Blastocystis hominis.	Chen		1987	US	ANTIBODY		NP
2	3766850	Blastocystis hominis: pathogen or fellow traveler?	Markell	148	1986	US	CLINIC		NP
3	3055191	Blastocystis hominis: an organism in search of a disease.	Miller		1988	US	CLINIC		NP
4	8463612	Blastocystis hominis in inflammatory bowel disease.	Nagler	12	1993	US	CLINIC		NP
5	2596457	Questionable clinical significance of Blastocystis hominis infection.	Sun	6262	1989	US	CLINIC		NP
6	2229995	Frequency of recovery of Blastocystis hominis in clinical practice.	Zuckerman		1990	US	CLINIC		NP
7	13677378	Clinical characteristics and endoscopic findings associated with Blastocystis hominis in healthy adults.	Chen	292	2003	TAIWAN	EPI		NP
8	10414382	Prevalence and clinical relevance of Blastocystis hominis in diverse patientcohorts.	Cirioni O,	1216	1999	ITALY	EPI	FECT	NP
9	9158042	Epidemiologic survey of Blastocystis hominis infection in Japan.	Horiki	6476	1997	JAPAN	EPI		NP
10	8545396	[Blastocystis hominis: a common commensal in the colon. Study of prevalence indifferent populations of Paris]	Junod	7677	1999	FRANCE	EPI		NP
11	16105126	No correlation between clinical symptoms and Blastocystis hominis inimmunocompetent individuals.	Leder	2800	2005	AUSTRALIA	EPI	FECT	NP
12	2401797	Blastocystis hominis: epidemiology and natural history.	Senay		1990	CANADA	EPI	FECT	NP
13	7578767	Is Blastocystis hominis a cause of diarrhea in travelers? A prospective controlled study in Nepal.	Shlim	301	1995	NEPAL	EPI	FECT	NP
14	2218447	[Etiology of diarrheal diseases in immunocompetent and HIV-positive patients]	Steinman	206	1990	GERMANY	EPI		NP
15	10816147	Enteropathogens in adult patients with diarrhea and healthy control subjects: a 1-year prospective study in a Swedish clinic for infectious diseases.	Svenungsson	1053	2000	SWEDEN	EPI	FECT	NP
16	8515120	Blastocystis hominis: prevalence in asymptomatic versus symptomatic hosts.	Udkow		1993	US	EPI		NP
17	11478461	Morphology, histochemistry and infectivity of Blastocystis hominis cyst	Abou		2001	EGYPT	ANIMAL		P
18	18193282	Pathophysiological variability of different genotypes of human Blastocystis hominis Egyptian isolates in experimentally infected rats.	Hussein		2008	EGYPT	ANIMAL		P
19	9134552	Experimental Blastocystis hominis infection in laboratory mice.	Moe		1997	SINGAPORE	ANIMAL		P
20	9660133	Cytopathic effect of Blastocystis hominis after intramuscular inoculation intolaboratory mice.	Moe		1998	SINGAPORE	ANIMAL		P
21	16566218	[Experimental infection of mice with Blastocystis hominis]	Yao		2005	CHINA	ANIMAL		P
22	17094618	[Impact of blastocystis hominis infection on ultrastructure of intestinal mucosa in mice]	Zhang		2006	CHINA	ANIMAL		P
23	9129532	Significantly increased IgG2 subclass antibody levels to Blastocystis hominis in patients with irritable bowel syndrome.	Hussain	56	1997	PAKISTAN	ANTIBODY		P
24	12739797	Secretory and humoral antibody responses to Blastocystis hominis in symptomaticand asymptomatic human infections.	Mahmoud	100	2003	EGYPT	ANTIBODY		P
25	7876972	Enzyme-linked immunosorbent assay for detection of serum antibody to Blastocystishominis in symptomatic infections.	Zierdt		1995	US	ANTIBODY		P
26	8044274	Invasive Blastocystis hominis infection in a child.	al-Tawil	1	1994	US	CASE		P
27	16863863	Blastocystis hominis--an emerging and imitating cause of acute abdomen in children.	Andiran	2	2006	TURKEY	CASE		P
28	9091775	[Blastocystis hominis infection: a case report]	Antonelli	1	1996	ITALY	CASE		P
29	8237719	Urticaria by Blastocystis hominis. Successful treatment with paromomycin.	Armentia	1	1993	SPAIN	CASE		P
30	12072100	Hypersensitivity to non-steroidal anti-inflammatory drugs and chronic urticaria cured by treatment of Blastocystis hominis infection.	Biedermann	1	2002	GERMANY	CASE		P
31	2333700	Blastocystis hominis in two children of one family.	Bratt	2	1990	TRINIDAD	CASE		P
32	16191864	Remission of delayed pressure urticaria after eradication of Blastocystis hominis.	Cassano	1	2005	ITALY	CASE		P
33	3603119	Diarrhea due to Blastocystis hominis: an old organism revisited.	Diaczok	1	1987	US	CASE		P
34	12041778	The therapy of blastocystosis.	Garavelli		1991	ITALY	CASE		P
35	2574330	Family outbreak of Blastocystis hominis associated gastroenteritis.	Guglielmetti	1	1989	ITALY	CASE		P
36	16637808	Chronic urticaria due to Blastocystis hominis.	Gupta	1	2006	AUSTRALIA	CASE		P
37	8905973	[Case report of colitis associated with Blastocystis hominis infection]	Horiki	1	1996	JAPAN	CASE		P
38	12013204	Palmoplantar pruritus subsiding after Blastocystis hominis eradication.	Kick G	1	2002	GERMANY	CASE		P
39	8023590	[Blastocystis hominis as a rare arthritogenic pathogen. A case report]	Krügerch-	1	1994	GERMANY	CASE		P
40	1994931	Reactive arthritis from Blastocystis hominis.	Lakhanpal	1	1991	US	CASE		P
41	8842998	Severe Blastocystis hominis in an elderly man.	Levy	1	1996	ISRAEL	CASE		P
42	17712397	[Chronic angioedema and blastocystis hominis infection]	Micheloud	1	2007	SPAIN	CASE		P
43	2617001	[Observations on 4 atypical cases of blastocystosis]	Muntean	4	1989	ROMANIA	CASE		P
44	15112065	Blastocystis hominis as a cause of hypoalbuminemia and anasarca.	Nassir	1	2004	ISRAEL	CASE		P
45	15368795	Chronic urticaria and blastocystis hominis infection: a case report.	Pasqui	1	2004	ITALY	CASE		P
46	3365077	Presumptive evidence for Blastocystis hominis as a cause of colitis.	Russo	1	1988	US	CASE		P
47	2741890	Terminal ileitis associated with Blastocystis hominis infection.	Tsang	1	1989	US	CASE		P
48	15339085	Cutaneous lesions in Blastocystis hominis infection.	Valsecchi		2004	ITALY	CASE		P
49	8439071	[Blastocystis hominis and abdominal pain in childhood]	Fleta	10	1993	SPAIN	CLINIC		P
50	8483630	Neonatal Blastocystis hominis diarrhea.	Galantowicz	1	1993	US	CLINIC		P
51	18176765	Acute Urticaria Associated with Amoeboid Forms of Blastocystis sp. Subtype 3	Katsarou-Katsari		2008	GREECE	CLINIC		P
52	17918055	Pathogenicity of Blastocystis hominis, a clinical reevaluation.	Kaya	52	2007	TURKEY	CLINIC		P
53	15915364	Blastocystis hominis and the evaluation of efficacy of metronidazole andtrimethoprim/sulfamethoxazole.	Moghaddam	104	2005	IRAN	CLINIC		P
54	12650658	A placebo-controlled treatment trial of Blastocystis hominis infection withmetronidazole.	Nigro		2003	ITALY	CLINIC		P
55	10566723	Effect of trimethoprim-sulfamethaxazole in Blastocystis hominis infection.	Ok	53	1999	TURKEY	CLINIC		P
56	2808664	Clinical significance of Blastocystis hominis.	Qadri	12136	1989	SAUDI ARABIA	CLINIC		P
57	16234044	Effect of nitazoxanide in persistent diarrhea and enteritis associated with Blastocystis hominis.	Rossignol	84	2005	MEXICO	CLINIC		P
58	3771743	Association of Blastocystis hominis with signs and symptoms of human disease.	Sheehan	389	1986	US	CLINIC		P
59	9412130	[Parasitosis in an adult population with chronic gastrointestinal disorders]	Zdero	185	1997	ARGENTINA	CLINIC		P
60	11763434	Blastocystis hominis modulates immune responses and cytokine release in colonic epithelial cells.	Long		2001	GERMANY	CULTURE	-	P
61	18156286	Blastocystis Contains Cysteine Proteases that Mediate Interleukin-8 Response from Human Intestinal Epithelial Cells in a NFkB-dependent Manner.	Puthia		2007	SINGAPORE	CULTURE		P
62	16790785	Blastocystis ratti induces contact-independent apoptosis, F-actin rearrangement, and barrier function disruption in IEC-6 cells.	Puthia		2006	SINGAPORE	CULTURE		P
63	2603418	Blastocystis hominis--a potential intestinal pathogen.	Babb	2700	1989	US	EPI		P
64	12768212	[Human blastocystosis: prospective study symptomatology and associated epidemiological factors]	Barahona	144	2003	PERU	EPI		P
65	9303956	[Clinical significance of Blastocystis hominis infection: epidemiologic study]	Carbajal	2039	1997	SPAIN	EPI		P
66	2152310	[Blastocystis hominis infection frequency: a year of study]	Castrillo de Tirado	2009	1990	VENEZUELA	EPI		P
67	2040230	Intestinal parasites in a rural community in Kenya: cross-sectional surveys with emphasis on prevalence, incidence, duration of infection, and polyparasitism.	Chunge	1129	1991	KENYA	EPI		P
68	1686143	Longitudinal study of young children in Kenya: intestinal parasitic infection with special reference to Giardia lamblia, its prevalence, incidence and duration, and its association with diarrhoea and with other parasites.	Chunge	84	1991	KENYA	EPI		P
69	9658225	Blastocystosis in preschool children from bolivar city, venezuela	Devera	169	1998	VENEZUELA	EPI		P
70	2298869	Epidemiology and pathogenicity of Blastocystis hominis.	Doyle	16545	1990	VENEZUELA	EPI		P
71	16083074	Blastocystis hominis among symptomatic and asymptomatic individuals in TalkhaCenter, Dakahlia Governorate, Egypt.	El-Shazly	1050	2005	EGYPT	EPI		P
72	10442423	Irritable bowel syndrome in patients with Blastocystis hominis infection.	Giacometti	81	1999	ITALY	EPI	FECT	P
73	12880246	Prevalence of intestinal parasites among individuals with allergic skin diseases.	Giacometti	218	2003	ITALY	EPI	FECT	P
74	16249910	The association of Blastocystis hominis and Endolimax nana with diarrheal stools in Zambian school-age children.	Graczyk	93	2005	ZAMBIA	EPI		P
75	3665198	Blastocystis hominis: evidence for human pathogenicity and effectiveness of metronidazole therapy.	Guirges	103	1987	IRAQ	EPI		P
76	12192633	[Infections and diseases after travelling]	Harms	2024	2002	GERMANY	EPI		P
77	9279726	The role of Blastocystis hominis as a possible intestinal pathogen in travellers.	Jelinek	795	1997	GERMANY	EPI		P
78	3449317	Epidemiology and clinical features associated with Blastocystis hominis infection.	Kain	100	1987	CANADA (VANCOUVER)	EPI		P
79	2349459	[Blastocystis hominis in feces. An assessment of 56 cases]	Krech	3918	1990	GERMANY	EPI		P
80	15211009	Evidence of waterborne transmission of Blastocystis hominis.	Leelayoova		2004	THAILAND	EPI		P
81	8034994	Incidence of Blastocystis hominis in patients with diarrhoea.	Logar	1066	1994	SLOVENIA	EPI		P
82	16607843	[Epidemiologic and laboratory assessments of etiologic implications of Blastocystis hominis in gastrointestinal diseases]	Luca	3106	2005	ROMANIA	EPI		P
83	1397225	Epidemiology and clinical significance of Blastocystis hominis in differentpopulation groups in Salamanca (Spain).	Martín-Sánchez AM,	1231	1992	SPAIN	EPI		P
84	2717900	[Blastocystis hominis, a parasitic cause of diarrhea]	Nguyen	1470	1989	GERMANY	EPI		P
85	8253970	Evidence of an epidemic of Blastocystis hominis infections in preschool children in northern Jordan.	Nimri	500	1993	JORDAN	EPI		P
86	7852590	Intestinal colonization of symptomatic and asymptomatic schoolchildren withBlastocystis hominis.	Nimri	1000	1994	JORDAN	EPI		P
87	8432086	Prevalence and characteristics of Blastocystis hominis infection in children.	O'Gorman	1736	1993	US	EPI		P
88	1670481	[Importance of the diagnosis of Blastocystis hominis in the parasitologicalexamination of feces]	Ponce	798	1991	ARGENTINA	EPI		P
89	9257986	Intestinal parasites among food-handlers in Qualyobia Governorate, with referenceto the pathogenic parasite blastocystis hominis.	Sadek	1700	1997	EGYPT	EPI		P
90	1882204	Blastocystis hominis may be a potential cause of intestinal disease.	Telalbasic	12	1991	YUGOSLAVIA	EPI		P
91	2120622	Blastocystis hominis infection: signs and symptoms in patients at Wilford Hall Medical Center.	Wilson		1990	US	EPI		P
92	2023289	Clinical report of Blastocystis hominis infection in children.	Zaki	1960	1991	KUWAIT	EPI		P
93	11693890	Ribodemes of Blastocystis hominis isolated in Japan.	Kaneda	64	2001	JAPAN	GENOTYPE		P
94	9934956	Soluble-protein and antigenic heterogeneity in axenic Blastocystis hominis isolates: pathogenic implications.	Lanuza	18	1999	ITALY	GENOTYPE		P
95	16628457	PCR fingerprinting of Blastocystis isolated from symptomatic and asymptomatic human hosts.	Tan	20	2006	MALAYSIA	GENOTYPE		P
96	16323025	Predominance of amoeboid forms of Blastocystis hominis in isolates from symptomatic patients.	Tan	20	2006	MALAYSIA	GENOTYPE		P
97	12743803	Hematological effects of Blastocystis hominis infection in male foreign workers in Taiwan.	Cheng	121	2003	TAIWAN (FOREIGN WORKERS)	PHYSIOLOGICAL		P
98	11755426	Protozoon infections and intestinal permeability.	Dagci H	49	2002	TURKEY	PHYSIOLOGICAL		P
99	17179909	The effect of Blastocystis hominis on the growth status of children.	Ertug	267	2007	TURKEY	PHYSIOLOGICAL		P
100	15051897	Serum zinc and magnesium levels in patients with blastocystosis.	Kilic	112	2004	TURKEY	PHYSIOLOGICAL		P
101	12378644	Epidemiological survey of Blastocystis hominis in Huainan City, Anhui Province,China.	Wang	703	2002	CHINA	PHYSIOLOGICAL		P
102	8042662	Blastocystis hominis infection and intestinal injury.	Zuckerman	18	1994	US	PHYSIOLOGICAL		P

## Sheet: StudiesNotIncluded
Reason for Exclusion	Sequence	PubMed ID	Title	Year
ANIMAL	1	17539273	Canine parasitic zoonoses in Bangkok temples.	2007
ANIMAL	2	16554927	[Intestinal parasites in dogs and cats with gastrointestinal symptoms in Santiago, Chile]	2006
ANIMAL	3	16329909	Characterisation of the microbial diversity in a pig manure storage pit using small subunit rDNA sequence analysis.	2005
ANIMAL	4	15118206	Intestinal parasitic infections in HIV/AIDS and HIV seronegative individuals in at eaching hospital, Ethiopia.	2004
ANIMAL	5	15099809	Zoonotic intestinal parasites in Papio anubis (baboon) and Cercopithecus aethiops(vervet) from four localities in Ethiopia.	2004
ANIMAL	6	14983465	Prevalence of enteric parasites in pet macaques in Sulawesi, Indonesia.	2004
ANIMAL	7	14631593	Intestinal parasites of the Pacific.	2003
ANIMAL	8	12908032	[Parasitological study with faecal samples of stray and domiciliated cats (Felis catus domesticus) from the Metropolitan Area of Rio de Janeiro, Brazil]	2003
ANIMAL	9	12062509	A survey of Blastocystis sp. in livestock, pets, and zoo animals in Japan.	2002
ANIMAL	10	9934959	A survey of Blastocystis in domestic chickens.	1999
ANIMAL	11	9653986	Detection of Blastocystis sp. in domestic dogs and cats.	1998
ANIMAL	12	9051654	A survey of Blastocystis sp. in rodents.	1997
ANIMAL	13	9134551	Description of a Blastocystis species from Rattus norvegicus.	1997
ANIMAL	14	9011017	Prevalence of Cryptosporidium infections in pigs in Aragón (northeastern Spain).	1996
ANIMAL	15	9253897	Prevalence of Blastocystis in animals from domesticated surroundings.	1996
ANIMAL	16	8807787	Blastocysts in game birds.	1996
ANIMAL	17	7754611	Detection of Blastocystis sp. in pigs in Aragon (Spain).	1995
ANIMAL	18	8570589	Occurrence of blastocystis sp. in cattle in Aragón, northeastern Spain.	1995
ANIMAL	19	8202452	Morphology of Blastocystis sp. from domestic birds.	1994
ANIMAL	20	8225774	Morphology of Blastocystis sp. isolated from circus animals.	1993
ANIMAL	21	8013934	An experimental infection of conventional and gnotobiotic piglets with human and porcine strains of Blastocystis.	1993
ANIMAL	22	1297974	[The cultivation of Blastocystis (Rhizopoda: Lobosea) from hens and ducks]	1992
ANIMAL	23	1408364	[A finding of Blastocystis galli (Rhizopoda, Lobosea) in domestic turkeys]	1992
ANIMAL	24	1644350	A domestic duck as a new host for Blastocystis sp.	1992
ANIMAL	25	1495927	A survey of Blastocystis in reptiles.	1992
ANIMAL	26	1364528	[A new species of Blastocystis anseri (Protista: Rhizopoda) from domestic geese]	1992
ANIMAL	27	1291454	An experimental transmission of porcine strains of Blastocystis sp. in thelaboratory mice and gerbils.	1992
ANIMAL	28	1757201	A Blastocystis species from the sea-snake, Lapemis hardwickii (Serpentes:Hydrophiidae).	1991
ANIMAL	29	1822462	Occurrence of Blastocystis sp. in pigs.	1991
ANIMAL	30	2367144	[Blastocystis galli sp. n. (Protista: Rhizopoda) from the intestines of domestic hens]	1990
ANIMAL	31	3122203	Light microscopical study of Blastocystis spp. in monkeys and fowls.	1987
ANIMAL	32	15177714	A survey of Blastocystis infection in anuran and urodele amphibians.	2004
ANIMAL	33	10563099	[Pigs as reservoirs of Blastocystis spp. in a rural community of the state ofBolivar, Venezuela]	1999
ANIMAL	34	9725187	Carriage of trichomonads, Hexamita species and Blastocystis species by adultpheasants.	1998
ANIMAL	35	603382	Blastocystis hominis in the liver of Cricetus auratus.	1977
ANIMAL	36	1269579	Blastocystis hominis: pathogenic potential in human patients and in gnotobiotes.	1976
ANIMAL	37	7567080	[Blastocystis fauna]	1995
ANIMAL	38	7191935	Blastocystis hominis in a pig-tailed macaque: a potential enteric pathogen for non-human primates.	1980
COMMENT_OR_OTHER	1	17270567	2 children with acute abdominal pain and diarrhea.	2007
COMMENT_OR_OTHER	2	11788005	Blastocystis hominis.	2001
COMMENT_OR_OTHER	3	9611725	The clinical manifestations produced by Blastocystis hominis in childhood]	1998
COMMENT_OR_OTHER	4	9453768	Blastocystis hominis, intestinal pathogen]	1997
COMMENT_OR_OTHER	5	8534017	Hemorrhagic proctosigmoiditis and Blastocystis hominis infection.	1996
COMMENT_OR_OTHER	6	2037690	Pathogenicity of Blastocystis hominis.	1991
COMMENT_OR_OTHER	7	2101593	Blastocystis hominis.	1990
COMMENT_OR_OTHER	8	2353482	Blastocystis hominis.	1990
COMMENT_OR_OTHER	9	2351728	Association of Blastocystis hominis with human disease?	1990
COMMENT_OR_OTHER	10	2772470	Blastocystis hominis as a human pathogen.	1989
COMMENT_OR_OTHER	11	1774343	Pathogenicity of Blastocystis hominis.	1991
COMMENT_OR_OTHER	12	7578717	Is there any reason to continue treating Blastocystis infections?	1995
IMMUNOCOMPROMISED	1	2300737	Blastocystis in immunodeficiency diseases.	1990
IMMUNOCOMPROMISED	2	17511817	Etiologic agents of diarrhea in solid organ recipients.	2007
IMMUNOCOMPROMISED	3	17286783	Blastocystis hominis colitis in a haemophilic patient as a cause of lowergastrointestinal bleeding.	2007
IMMUNOCOMPROMISED	4	17201290	[Enteric parasites and AIDS in Haiti: utility of detection and treatment ofintestinal parasites in family members]	2006
IMMUNOCOMPROMISED	5	16868812	Blastocystis hominis infection in patient with regular dialysis.	2006
IMMUNOCOMPROMISED	6	15623953	Prevalence of intestinal parasitic pathogens among HIV-positive individuals in Iran.	2004
IMMUNOCOMPROMISED	7	15293911	[Investigation of intestinal parasites in AIDS patients]	2004
IMMUNOCOMPROMISED	8	14582330	[Prevalence of microsporidia and other intestinal parasites in patients with HIV infection, Bogota, 2001]	2003
IMMUNOCOMPROMISED	9	12908045	[Blastocystosis: nitazoxanide as a new therapeutic option]	2003
IMMUNOCOMPROMISED	10	12561933	Opportunistic intestinal protozoal infections in immunocompromised children.	1999
IMMUNOCOMPROMISED	11	12195048	Prevalence of intestinal parasitic pathogens in HIV-seropositive individuals inNorthern India.	2002
IMMUNOCOMPROMISED	12	11953215	Ordinary and opportunistic enteropathogens associated with diarrhea in Senegaleseadults in relation to human immunodeficiency virus serostatus.	2001
IMMUNOCOMPROMISED	13	11495643	Intestinal parasites in HIV-2 associated AIDS cases with chronic diarrhoea inGuinea-Bissau.	2001
IMMUNOCOMPROMISED	14	11014766	Identification of enteric pathogens in HIV-positive patients with diarrhoea in northern India.	2000
IMMUNOCOMPROMISED	15	10694157	Intestinal protozoa in HIV-infected patients in Apulia, South Italy.	1999
IMMUNOCOMPROMISED	16	10639057	Intestinal protozoa in homosexual men in Edinburgh.	1999
IMMUNOCOMPROMISED	17	10632386	Intestinal protozoa in HIV-infected patients: effect of rifaximin in Cryptosporidium parvum and Blastocystis hominis infections.	1999
IMMUNOCOMPROMISED	18	10575149	Prevalence of intestinal parasitic infections in patients with acquired immunodeficiency syndrome in Brazil.	1999
IMMUNOCOMPROMISED	19	10467838	Intestinal parasites in Malaysian children with cancer.	1999
IMMUNOCOMPROMISED	20	9886215	Etiologies of acute, persistent, and dysenteric diarrheas in adults in Bangui,Central African Republic, in relation to human immunodeficiency virus serostatus.	1998
IMMUNOCOMPROMISED	21	9877276	Acute GVHD involving the gastrointestinal tract and infestation with Blastocystishominis in a patient with chronic myeloid leukaemia following allogeneic bonemarrow transplantation.	1998
IMMUNOCOMPROMISED	22	9455887	HEp-2 cell-adherent Escherichia coli and intestinal secretory immune response to human immunodeficiency virus (HIV) in outpatients with HIV-associated diarrhea.	1998
IMMUNOCOMPROMISED	23	9332594	Blastocystis hominis infection in Cuban AIDS patients.	1997
IMMUNOCOMPROMISED	24	11107245	Blastocystis hominis as a Potential Cause of Diarrhea in AIDS Patients: a Report of Six Cases in Bahia, Brazil.	1997
IMMUNOCOMPROMISED	25	9041537	Cryptosporidiosis and blastocystosis in renal transplant recipients.	1997
IMMUNOCOMPROMISED	26	8728052	The occurrence of Blastocystis hominis in HIV-infected patients.	1996
IMMUNOCOMPROMISED	27	8578192	Blastocystis hominis in human immunodeficiency virus-related diarrhea.	1995
IMMUNOCOMPROMISED	28	7715428	[Comparison of intestinal parasite infestation indexes among HIV positive andnegative populations]	1994
IMMUNOCOMPROMISED	29	8340892	Prevalence of intestinal protozoans in French patients infected with HIV.	1993
IMMUNOCOMPROMISED	30	8466683	Intestinal parasites and HIV infection in Tanzanian children with chronicdiarrhea.	1993
IMMUNOCOMPROMISED	31	1449198	Cryptosporidiosis among patients with acquired immunodeficiency syndrome in ZuliaState, Venezuela.	1992
IMMUNOCOMPROMISED	32	1475829	Intestinal parasites in Zambian patients with AIDS.	1992
IMMUNOCOMPROMISED	33	1435582	[Blastocystis infection and AIDS]	1992
IMMUNOCOMPROMISED	34	1361241	Absence of an association between enteric parasites in the manifestations andpathogenesis of HIV enteropathy in gay men. The GI/HIV Study Group.	1992
IMMUNOCOMPROMISED	35	2030151	Use of electron microscopy in examination of faeces and rectal and jejunal biopsyspecimens.	1991
IMMUNOCOMPROMISED	36	2041894	[Blastocystis hominis in an HIV-positive homosexual patient]	1991
IMMUNOCOMPROMISED	37	2209335	Blastocystis hominis treatable cause of diabetic diarrhea.	1990
IMMUNOCOMPROMISED	38	2123358	Blastocystis hominis infection in patients with diabetes mellitus. Clinical case history.	1990
IMMUNOCOMPROMISED	39	2322029	Infective arthritis due to Blastocystis hominis.	1990
IMMUNOCOMPROMISED	40	2092790	Blastocystosis: a new disease in the acquired immunodeficiency syndrome?	1990
IMMUNOCOMPROMISED	41	2095911	[Enterocolitis caused by Blastocystis hominis and HIV infection]	1990
IMMUNOCOMPROMISED	42	2563129	Blastocystis hominis chronic diarrhoea in AIDS patients.	1989
IMMUNOCOMPROMISED	43	2732857	Blastocystis hominis gastroenteritis in a hemophiliac with acquired immunedeficiency syndrome.	1989
IMMUNOCOMPROMISED	44	2904075	Blastocystis hominis infection during AIDS.	1988
IMMUNOCOMPROMISED	45	3787692	Parasitological observations of chronic diarrhoea in suspected AIDS adultpatients in Kinshasa (Zaire).	1986
IMMUNOCOMPROMISED	46	2216046	[Blastocystis hominis infection in AIDS and correlated pathologies]	1990
IMMUNOCOMPROMISED	47	8848771	[Protozoan infection (Blastocystis hominis) concomitant with Pseudomonas sp.peritonitis in continuous ambulatory peritoneal dialysis (CAPD)]	1996
IMMUNOCOMPROMISED	48	10925738	Clinical significance and frequency of Blastocystis hominis in Turkish patients with hematological malignancy.	2000
IMMUNOCOMPROMISED	49	10413881	[Blastocystis hominis in patients at the Ruiz y Paez University Hospital fromBolivar City, Venezuela]	1998
MICROBIOLOGICAL	1	17052374	Direct characterization of Blastocystis from faeces by PCR and evidence of zoonotic potential.	2007
MICROBIOLOGICAL	2	18155698	Histomonas meleagridis: Immunohistochemical localization of parasitic cells informalin-fixed, paraffin-embedded tissue sections of experimentally infectedturkeys demonstrates the wide spread of the parasite in its host.	2007
MICROBIOLOGICAL	3	17701428	Evidence of plasmotomy in Blastocystis hominis.	2007
MICROBIOLOGICAL	4	17568902	[Observations on Blastocystis hominis and Cyclospora cayetanensis in routineparasitological examinations]	2007
MICROBIOLOGICAL	5	17300516	Ultrastructural and phylogenetic studies on Blastocystis isolates fromcockroaches.	2007
MICROBIOLOGICAL	6	17293516	Cellular identification of a novel uncultured marine stramenopile (MAST-12 Clade)small-subunit rRNA gene sequence from a norwegian estuary by use of fluorescence in situ hybridization-scanning electron microscopy.	2007
MICROBIOLOGICAL	7	17290756	[Vitro culture of blastocystis hominis in medium DMEM]	2006
MICROBIOLOGICAL	8	17290755	[Study on the biological characteristic of Blastocystis hominis: morphology, modeof reproduction and the relation to bacteria]	2006
MICROBIOLOGICAL	9	17266951	Blastocystis: subtyping isolates using pyrosequencing technology.	2007
MICROBIOLOGICAL	10	17251054	Infectivity of different genotypes of human Blastocystis hominis isolates inchickens and rats.	2007
MICROBIOLOGICAL	11	17241816	Terminology for Blastocystis subtypes--a consensus.	2007
MICROBIOLOGICAL	12	17235545	Colony growth of Philippine isolates of Blastocystis hominis in simplified, soft agar medium.	2007
MICROBIOLOGICAL	13	17216486	Morphology and reproductive mode of Blastocystis hominis in diarrhea and invitro.	2007
MICROBIOLOGICAL	14	17152954	Detection of Blastocystis hominis in unpreserved stool specimens by using polymerase chain reaction.	2006
MICROBIOLOGICAL	15	17069832	In-situ hybridization for the detection and identification of Histomonasmeleagridis in tissues.	2006
MICROBIOLOGICAL	16	16816959	Amoeboid form of Blastocystis hominis - a detailed ultrastructural insight.	2006
MICROBIOLOGICAL	17	16613140	Detection of Dientamoeba fragilis and Blastocystis hominis using a simplestaining method.	2006
MICROBIOLOGICAL	18	16518611	Protease activity of Blastocystis hominis.	2006
MICROBIOLOGICAL	19	16431158	DNA barcoding of blastocystis.	2006
MICROBIOLOGICAL	20	16223601	Protozoan programmed cell death--insights from Blastocystis deathstyles.	2005
MICROBIOLOGICAL	21	16151742	Degradation of human secretory immunoglobulin A by Blastocystis.	2005
MICROBIOLOGICAL	22	16145935	Analysis of the ITS region and partial ssu and lsu rRNA genes of Blastocystis andProteromonas lacertae.	2005
MICROBIOLOGICAL	23	15913879	Programmed cell death in Blastocystis hominis occurs independently of caspase andmitochondrial pathways.	2005
MICROBIOLOGICAL	24	15886995	Molecular characterization of Blastocystis isolates in the Philippines byriboprinting.	2005
MICROBIOLOGICAL	25	15772866	Infectivity of Blastocystis isolates from chickens, quails and geese in chickens.	2005
MICROBIOLOGICAL	26	15634993	Molecular phylogenies of Blastocystis isolates from different hosts: implicationsfor genetic diversity, identification of species, and zoonosis.	2005
MICROBIOLOGICAL	27	15540464	Caspase-3-like protease influences but is not essential for DNA fragmentation in Blastocystis undergoing apoptosis.	2004
MICROBIOLOGICAL	28	15480786	Fecal-oral transmission of the cyst form of Blastocystis hominis in rats.	2004
MICROBIOLOGICAL	29	15339549	[Treatment of blastocystis hominis protozoosis with Baitouweng Decoction: areport of two cases]	2003
MICROBIOLOGICAL	30	15177908	Isolation and characterization of the mitochondrion-like organelle fromBlastocystis hominis.	2004
MICROBIOLOGICAL	31	15147669	Problems in speciation in the genus Blastocystis.	2004
MICROBIOLOGICAL	32	15133074	PCR-based identification of zoonotic isolates of Blastocystis from mammals andbirds.	2004
MICROBIOLOGICAL	33	15115079	Polypeptides associated with in vitro cyst formation of Blastocystis hominis.	2003
MICROBIOLOGICAL	34	15041098	Molecular and phylogenetic analysis of Blastocystis isolates from various hosts.	2004
MICROBIOLOGICAL	35	14969677	Cryopreservation of protozoan parasites.	2004
MICROBIOLOGICAL	36	14736230	Genomic polymorphism among Blastocystis isolates and development of PCR-basedidentification of zoonotic isolates.	2003
MICROBIOLOGICAL	37	14702395	Metronidazole induces programmed cell death in the protozoan parasiteBlastocystis hominis.	2004
MICROBIOLOGICAL	38	12884629	[Study on morphology of Blastocystis hominis in culture and from diarrheapatients]	2003
MICROBIOLOGICAL	39	12756546	Zoonotic genotypes of Blastocystis hominis detected in cattle and pigs by PCRwith diagnostic primers and restriction fragment length polymorphism analysis of the small subunit ribosomal RNA gene.	2003
MICROBIOLOGICAL	40	12719144	Molecular characterization of Blastocystis isolates from primates.	2003
MICROBIOLOGICAL	41	12674482	Freeze-fracture and cytochemical studies on the in vitro cyst form of reptilianBlastocystis pythoni.	2003
MICROBIOLOGICAL	42	12632154	Molecular characterization of Blastocystis isolates from birds by PCR withdiagnostic primers and restriction fragment length polymorphism analysis of thesmall subunit ribosomal RNA gene.	2003
MICROBIOLOGICAL	43	12613758	Sequence heterogeneity of the small subunit ribosomal RNA genes amongblastocystis isolates.	2003
MICROBIOLOGICAL	44	12571946	[Morphological and ultrastructural observation of Blastocystis hominis]	2001
MICROBIOLOGICAL	45	12554093	Phylogenetic analysis of Blastocystis isolates from different hosts based on the comparison of small-subunit rRNA gene sequences.	2003
MICROBIOLOGICAL	46	12482534	Multiple reproductive processes in Blastocystis	2002
MICROBIOLOGICAL	47	12097242	Methods for cultivation of luminal parasitic protists of clinical importance.	2002
MICROBIOLOGICAL	48	12078221	[Morphological observation on Blastocystis hominis]	1998
MICROBIOLOGICAL	49	11908898	Phylogenetic position of Blastocystis hominis and of stramenopiles inferred from multiple molecular sequence data.	2002
MICROBIOLOGICAL	50	11578087	Programmed cell death in a human intestinal parasite, Blastocystis hominis.	2001
MICROBIOLOGICAL	51	11484854	Blastocystis hominis: evidence for caspase-3-like activity in cells undergoingprogrammed cell death.	2001
MICROBIOLOGICAL	52	11484849	Exposure of Blastocystis species to a cytotoxic monoclonal antibody.	2001
MICROBIOLOGICAL	53	12855375	Multiple reproductive processes in Blastocystis hominis.	2003
MICROBIOLOGICAL	54	11403377	Do Blastocystis hominis colony forms undergo programmed cell death?	2001
MICROBIOLOGICAL	55	11289667	Comparison of antigen-capture ELISA to stool-culture methods for the detection ofasymptomatic Entamoeba species infection in Kafer Daoud, Egypt.	2000
MICROBIOLOGICAL	56	11223135	Use of the elongation factor-1 alpha gene in a polymerase chain reaction-basedrestriction-fragment-length polymorphism analysis of genetic heterogeneity among Blastocystis species.	2001
MICROBIOLOGICAL	57	11109572	Screening of the municipal water system of La Plata, Argentina, for humanintestinal parasites.	2000
MICROBIOLOGICAL	58	11085233	Blastocystis elongation factor-1alpha: genomic organization, taxonomy andphylogenetic relationships.	2000
MICROBIOLOGICAL	59	11038315	Blastocystis hominis: A simplified, high-efficiency method for clonal growth onsolid agar.	2000
MICROBIOLOGICAL	60	10935909	Blastocystis hominis: neutral red supravital staining and its application to invitro drug sensitivity testing.	2000
MICROBIOLOGICAL	61	10847200	Cryptic genetic variation in parasitic protozoa.	2000
MICROBIOLOGICAL	62	10815019	Inhibition of enteric parasites by emulsified oil of oregano in vivo.	2000
MICROBIOLOGICAL	63	10794938	Performance of para-Pak Ultra ECOFIX compared with Para-Pak Ultraformalin/mercuric chloride-based polyvinyl alcohol for concentration andpermanent stained smears of stool parasites.	2000
MICROBIOLOGICAL	64	10747149	Comparison of polyvinyl alcohol fixative with three less hazardous fixatives for detection and identification of intestinal parasites.	2000
MICROBIOLOGICAL	65	10669138	Restriction-fragment-length polymorphism analysis of small-subunit rRNA genes of Blastocystis isolates from animal hosts.	2000
MICROBIOLOGICAL	66	10669137	Restriction-fragment-length polymorphism analysis of small-subunit rRNA genes of Blastocystis hominis isolates from geographically diverse human hosts.	2000
MICROBIOLOGICAL	67	10669129	Blastocystis hominis: origin and significance of vacuolar and granular forms.	2000
MICROBIOLOGICAL	68	10431743	Blastocystis sp. from pigs: ultrastructural changes occurring during polyxeniccultivation in Iscove's modified Dulbecco's medium.	1999
MICROBIOLOGICAL	69	10431732	Colony growth as a step towards axenization of Blastocystis isolates.	1999
MICROBIOLOGICAL	70	10344535	Postcystic development of Blastocystis hominis.	1999
MICROBIOLOGICAL	71	10188173	[The ultrastructure of Blastocystis galli from chickens]	1998
MICROBIOLOGICAL	72	10099019	Characterization of protein profiles and cross-reactivity of Blastocystisantigens by sodium dodecyl sulfate-polyacrylamide gel electrophoresis andimmunoblot analysis.	1999
MICROBIOLOGICAL	73	10028529	In vitro encystation and excystation of Blastocystis ratti.	1999
MICROBIOLOGICAL	74	9934958	Development of Blastocystis hominis cysts into vacuolar forms in vitro.	1999
MICROBIOLOGICAL	75	9664577	Genomic polymorphism among Blastocystis hominis strains and development ofsubtype-specific diagnostic primers.	1998
MICROBIOLOGICAL	76	9660137	Scanning electron microscopy of Blastocystis hominis cysts.	1998
MICROBIOLOGICAL	77	9650947	Evaluation of intestinal protozoan morphology in human fecal specimens preserved in EcoFix: comparison of Wheatley's trichrome stain and EcoStain.	1998
MICROBIOLOGICAL	78	9625921	The differential identification of Blastocystis hominis cysts.	1998
MICROBIOLOGICAL	79	9623944	Cytopathic effects of Blastocystis hominis on Chinese hamster ovary (CHO) andadeno carcinoma HT29 cell cultures.	1998
MICROBIOLOGICAL	80	9592219	[An educational intervention to improve the quality of coproparasitologicaldiagnosis in laboratories of Havana City, Cuba]	1998
MICROBIOLOGICAL	81	9569099	Glycerol with fetal calf serum--a better cryoprotectant for Blastocystis hominis.	1998
MICROBIOLOGICAL	82	9491427	In vitro encystation of Blastocystis hominis: a kinetics and cytochemistry study.	1998
MICROBIOLOGICAL	83	9361389	Blastocystis hominis in animals: incidence of four serogroups.	1997
MICROBIOLOGICAL	84	9294547	Five subgroups of Blastocystis hominis from symptomatic and asymptomatic patientsrevealed by restriction site analysis of PCR-amplified 16S-like rDNA.	1997
MICROBIOLOGICAL	85	9292311	Survival of Blastocystis hominis clones after exposure to a cytotoxic monoclonal antibody.	1997
MICROBIOLOGICAL	86	9292310	Karyotypic diversity among Blastocystis hominis isolates.	1997
MICROBIOLOGICAL	87	9479381	[Blastocystis from primates]	1997
MICROBIOLOGICAL	88	9225441	Riboprinting: a tool for the study of genetic diversity in microorganisms.	1997
MICROBIOLOGICAL	89	9304026	[A morphological study of blastocysts in lower monkeys using light microscopy]	1997
MICROBIOLOGICAL	90	9307666	Phase-contrast microscopy of cell division in Blastocystis hominis.	1997
MICROBIOLOGICAL	91	9138038	Virus-like particles in Blastocystis sp. from simian faecal material.	1997
MICROBIOLOGICAL	92	9374591	Usefulness of new DNA extraction procedure for PCR technique in speciesidentification of Entamoeba isolates.	1997
MICROBIOLOGICAL	93	9272568	Observations on the surface coat of Blastocystis hominis.	1997
MICROBIOLOGICAL	94	9211501	Sac-like pouches in Blastocystis from the house lizard Cosymbotus platyurus.	1997
MICROBIOLOGICAL	95	9197392	Morphological differences in Blastocystis cysts-an indication of differentspecies?	1997
MICROBIOLOGICAL	96	9089732	Variation in the cyst morphology of Blastocystis hominis.	1997
MICROBIOLOGICAL	97	9000236	Description of an improved method for Blastocystis hominis culture andaxenization.	1997
MICROBIOLOGICAL	98	9121165	In vitro response of Blastocystis hominis against traditional Chinese medicine.	1996
MICROBIOLOGICAL	99	8982792	Freeze-fracture cytochemistry of membrane cholesterol in Blastocystis hominis.	1996
MICROBIOLOGICAL	100	8936976	Resistance of blastocystis hominis cysts to chlorine.	1996
MICROBIOLOGICAL	101	8842989	The diagnosis of Blastocystis hominis cysts in human faeces.	1996
MICROBIOLOGICAL	102	8610009	Obligate anaerobe or not.	1996
MICROBIOLOGICAL	103	8818733	Identification of surface coat carbohydrates in Blastocystis hominis by lectinprobes.	1996
MICROBIOLOGICAL	104	8813670	Phylogenetic position of Blastocystis hominis that contains cytochrome-freemitochondria, inferred from the protein phylogeny of elongation factor 1 alpha.	1996
MICROBIOLOGICAL	105	8602239	Human parasite finds taxonomic home.	1996
MICROBIOLOGICAL	106	8773525	Production and characterization of murine monoclonal antibodies to Blastocystishominis.	1996
MICROBIOLOGICAL	107	8720942	DNA polymorphism revealed by arbitrary primers polymerase chain reaction amongBlastocystis strains isolated from humans, a chicken, and a reptile.	1996
MICROBIOLOGICAL	108	8897510	Clonal growth of Blastocystis hominis in soft agar with sodium thioglycollate.	1996
MICROBIOLOGICAL	109	8825212	Axenic culture of reptilian Blastocystis isolates in monophasic medium andspeciation by karyotypic typing.	1996
MICROBIOLOGICAL	110	8740557	Colony formation of Blastocystis hominis in soft agar.	1996
MICROBIOLOGICAL	111	8738284	Observations on the ultrastructure and viability of the cystic stage of Blastocystis hominis from human feces.	1996
MICROBIOLOGICAL	112	9139399	A comparative morphology of Blastocystis hominis cysts with and without thefibrillar layer"."	1995
MICROBIOLOGICAL	113	7707340	Biochemical characterisation of human isolates of Blastocystis hominis.	1995
MICROBIOLOGICAL	114	7544390	Light and electron microscopic localization of lipids in Blastocystis hominis.	1995
MICROBIOLOGICAL	115	7797363	Tubulovesicular elements in Blastocystis hominis from the caecum ofexperimentally-infected rats.	1995
MICROBIOLOGICAL	116	7567903	Ultrastructure of Blastocystis hominis cysts.	1995
MICROBIOLOGICAL	117	7537145	Histochemical detection of carbohydrates of Blastocystis hominis.	1995
MICROBIOLOGICAL	118	7501648	Elucidation of the life cycle of the intestinal protozoan Blastocystis hominis.	1995
MICROBIOLOGICAL	119	7667736	Morphology of the cyst of Blastocystis hominis.	1994
MICROBIOLOGICAL	120	7979897	Touch cytology. A quick, simple, sensitive screening test in the diagnosis ofinfections of the gastrointestinal mucosa.	1994
MICROBIOLOGICAL	121	7557277	[Morphology of Blastocystis hominis in feces and evaluation of parasitologicalmethods]	1994
MICROBIOLOGICAL	122	7799511	A concentration technique for obtaining viable cysts of blastocystis hominis fromfaeces.	1994
MICROBIOLOGICAL	123	7521862	Differentiation of the various stages of Blastocystis hominis by acridine orange staining.	1994
MICROBIOLOGICAL	124	8205379	Lipid biosynthesis by axenic strains of Blastocystis hominis.	1994
MICROBIOLOGICAL	125	7825017	Isolation of Blastocystis hominis from sewage.	1994
MICROBIOLOGICAL	126	7816501	[The specificity of blastocysts (Rhizopoda: Lobosea)]	1994
MICROBIOLOGICAL	127	8021104	Bacteria-like endosymbionts in Blastocystis sp.	1994
MICROBIOLOGICAL	128	15275501	Taxonomic uncertainty and Blastocystis (Protista:Sarcodina).	1994
MICROBIOLOGICAL	129	8061528	[Epidemiologic interrelation among intestinal protozoans by direct count.Statistical analysis of 9,471 examinations and a comparison with the literature]	1994
MICROBIOLOGICAL	130	7855129	A study of the karyotypic patterns of Blastocystis hominis by pulsed-fieldgradient electrophoresis.	1994
MICROBIOLOGICAL	131	7809004	A multiple fission-like mode of asexual reproduction in Blastocystis hominis.	1994
MICROBIOLOGICAL	132	7809001	Electron microscopy of surface structures of Blastocystis sp. from differenthosts.	1994
MICROBIOLOGICAL	133	7510311	Morphological diversity of Blastocystis hominis in sodium acetate-aceticacid-formalin-preserved stool samples stained with iron hematoxylin.	1994
MICROBIOLOGICAL	134	15463657	Taxonomic status of Blastocystis hominis: reply.	1993
MICROBIOLOGICAL	135	15463653	Taxonomic status of Blastocystis hominis.	1993
MICROBIOLOGICAL	136	8415557	In vitro encystment and experimental infections of Blastocystis hominis.	1993
MICROBIOLOGICAL	137	8278347	Axenic culture of Blastocystis hominis in Iscove's modified Dulbecco's medium.	1993
MICROBIOLOGICAL	138	8237614	Blastocystis in humans and animals: morphology, biology, and epizootiology.	1993
MICROBIOLOGICAL	139	1499298	Comparative analysis of lipid composition in axenic strains of Blastocystishominis.	1992
MICROBIOLOGICAL	140	1346686	Effect of co-trimoxazole on stool recovery of Blastocystis hominis.	1992
MICROBIOLOGICAL	141	1563920	Protein and DNA evidence for two demes of Blastocystis hominis from humans.	1992
MICROBIOLOGICAL	142	1774117	Ultrastructure of Blastocystis hominis in human stool samples.	1991
MICROBIOLOGICAL	143	1743860	A cyst-like stage of Blastocystis hominis.	1991
MICROBIOLOGICAL	144	1856129	The in-vitro activity of drugs against Blastocystis hominis.	1991
MICROBIOLOGICAL	145	2285300	Magainin analogs effective against pathogenic protozoa.	1990
MICROBIOLOGICAL	146	2707962	Ultrastructural variation of Blastocystis hominis stocks in culture.	1989
MICROBIOLOGICAL	147	3148761	Morphology and frequency distribution of protozoan Blastocystis hominis.	1988
MICROBIOLOGICAL	148	3199336	Freeze-fracture study of Blastocystis hominis.	1988
MICROBIOLOGICAL	149	2838509	Biochemical and ultrastructural study of Blastocystis hominis.	1988
MICROBIOLOGICAL	150	3387411	Blastocystis hominis, Brumpt 1912: are there different stages or species?	1988
MICROBIOLOGICAL	151	3660977	Light-microscopical appearance and ultrastructure of Blastocystis hominis, anintestinal parasite of man.	1987
MICROBIOLOGICAL	152	3959009	Cytochrome-free mitochondria of an anaerobic protozoan--Blastocystis hominis.	1986
MICROBIOLOGICAL	153	4038050	Ultrastructural aspects of Blastocystis hominis strain resistant to antiprotozoaldrugs.	1985
MICROBIOLOGICAL	154	6368020	[Blastocystis hominis: morphological study using optical and electron microscopy]	1983
MICROBIOLOGICAL	155	6631776	In vitro response of Blastocystis hominis to antiprotozoal drugs.	1983
MICROBIOLOGICAL	156	6687040	Ultrastructural aspects of Blastocystis hominis.	1983
MICROBIOLOGICAL	157	7198685	Generation time and growth rate of the human intestinal parasite Blastocystishominis.	1981
MICROBIOLOGICAL	158	7199211	Blastocystis hominis: improved axenic cultivation.	1981
MICROBIOLOGICAL	159	997721	Ultrastructure and light microscope appearance of Blastocystis hominis in apatient with enteric disease.	1976
MICROBIOLOGICAL	160	1269586	Endosymbiosis in Blastocystis hominis.	1976
MICROBIOLOGICAL	161	1098489	Massive development of amebas in the large intestine. Fedor Aleksandrovich Lesh(Lösch).	1975
MICROBIOLOGICAL	162	4369819	Blastocystis hominis: axenic cultivation.	1974
MICROBIOLOGICAL	163	4440211	Freeze-etch studies of the granular and vacuolated forms of Blastocystishorminis.	1974
MICROBIOLOGICAL	164	4360331	Ultrastructure of Blastocystis hominis.	1973
MICROBIOLOGICAL	165	4690644	Studies of Blastocystis hominis.	1973
MICROBIOLOGICAL	166	4537319	[Blastocystis hominis Brumpt, 1912, (Phycomycetes) in the female genital tract]	1972
MICROBIOLOGICAL	167	4329022	A comparison of the outer layers of Blastocystis hominis with the cyst walls ofcertain common intestinal protozoa.	1971
MICROBIOLOGICAL	168	5399002	[Occurrence of Blastocystis hominis in Turkey and morphological characteristicsof this organism (apropos of a case)]	1969
MICROBIOLOGICAL	169	6058384	Protozoan characteristics of Blastocystis hominis.	1967
MICROBIOLOGICAL	170	14068656	ACTIDIONE ON THE GROWTH OF ENTAMOEBA HISTOLYTICA AND BLASTOCYSTIS HOMINIS INVITRO.	1963
MICROBIOLOGICAL	171	13337906	A method of freeing cultures of Entamoeba histolytica from contamination withBlastocystis.	1956
MICROBIOLOGICAL	172	14944075	[Blastocystis spp..]	1952
MICROBIOLOGICAL	173	14773449	[Balantidiasis, blastocystosis.]	1950
MICROBIOLOGICAL	174	16558755	Blastocystis hominis: Its Characteristics and its Prevalance in IntestinalContent and Feces in South Carolina.	1917
MICROBIOLOGICAL	175	17639703	[A preliminary study on preservation methods of Blastocystis hominis]	2007
MICROBIOLOGICAL	176	10599919	Scanning electron microscopy of the surface coat of Blastocystis hominis.	1999
MICROBIOLOGICAL	177	8073021	Ultrastructural changes during in vitro encystment of Blastocystis hominis.	1994
MICROBIOLOGICAL	178	2635163	Chromosomes of Blastocystis hominis.	1989
MICROBIOLOGICAL	179	17669623	Direct detection of Blastocystis sp. in human faecal samples and subtypeassignment using single strand conformational polymorphism and sequencing.	2007
MICROBIOLOGICAL	180	17665214	Blastocystis sp. subtype 5: a possibly zoonotic genotype.	2007
MICROBIOLOGICAL	181	15250669	In vitro susceptibility of Blastocystis hominis isolated from patients withirritable bowel syndrome.	2004
MICROBIOLOGICAL	182	14598169	Polymerase chain reaction-based genotype classification among human Blastocystis hominis populations isolated from different countries.	2004
MICROBIOLOGICAL	183	12625935	In-vitro cultivation: a sensitive method for detecting Blastocystis hominis.	2002
MICROBIOLOGICAL	184	12624017	Blastocystis isolates from a pig and a horse are closely related to Blastocystis hominis.	2003
MICROBIOLOGICAL	185	12120985	In vitro effect of nitazoxanide against Entamoeba histolytica, Giardiaintestinalis and Trichomonas vaginalis trophozoites.	2002
MICROBIOLOGICAL	186	11127507	Serologic response to Blastocystis hominis infection in asymptomatic individuals.	2000
MICROBIOLOGICAL	187	10747102	Genomic analysis of Blastocystis hominis strains isolated from two long-termhealth care facilities.	2000
MICROBIOLOGICAL	188	10357863	Isolate resistance of Blastocystis hominis to metronidazole.	1999
MICROBIOLOGICAL	189	9934969	Irregular shedding of Blastocystis hominis.	1999
MICROBIOLOGICAL	190	9934962	Strain differences in Blastocystis isolates as detected by a single set ofpolymerase chain reaction primers.	1999
MICROBIOLOGICAL	191	9491103	Isoenzyme patterns of Blastocystis hominis patient isolates derived from symptomatic and healthy carriers.	1997
MICROBIOLOGICAL	192	8911453	Resistance of Blastocystis hominis cysts to metronidazole.	1996
MICROBIOLOGICAL	193	1906543	SDS-PAGE and immunological analysis of different axenic Blastocystis hominisstrains.	1991
MICROBIOLOGICAL	194	12880261	Molecular comparative studies among Blastocystis isolates obtained from humansand animals.	2003
MICROBIOLOGICAL	195	17913433	Detecting Blastocystis using parasitologic and DNA-based methods: a comparativestudy.	2007
MICROBIOLOGICAL	196	17382484	Is this recently characterized gastrointestinal pathogen responsible for risingrates of inflammatory bowel disease (IBD) and IBD associated autism in Europe andthe United States in the 1990s?	2007
MICROBIOLOGICAL	197	2592145	Endocytosis in cultures of Blastocystis hominis.	1989
MICROBIOLOGICAL	198	9702798	[Blastocystis survival outside of the host organism]	1998
MICROBIOLOGICAL	199	16920265	PCR for the identification and differentiation of Histomonas meleagridis,Tetratrichomonas gallinarum and Blastocystis spp.	2006
MICROBIOLOGICAL	200	16752753	[Emphasizing of Blastocystis hominis on culture media]	2004
MICROBIOLOGICAL	201	16151162	Viable blastocystis cysts in Scottish and Malaysian sewage samples.	2005
MICROBIOLOGICAL	202	15324850	Phylogenetic position of Protoopalina intestinalis based on SSU rRNA genesequence.	2004
MICROBIOLOGICAL	203	12561895	Diagnosis of Blastocystis hominis by different staining techniques.	1999
MICROBIOLOGICAL	204	9233675	Extensive genetic diversity in Blastocystis hominis.	1997
MICROBIOLOGICAL	205	17052374	Direct characterization of Blastocystis from faeces by PCR and evidence of zoonotic potential.	2007
MICROBIOLOGICAL	206	12875284	Epidemiology and control of intestinal parasites with nitazoxanide in children in Mexico.	2003
MICROBIOLOGICAL	207	15243800	The usefulness of short-term in vitro cultivation for the detection and molecular study of Blastocystis hominis in stool specimens.	2004
MICROBIOLOGICAL	208	15168139	Comparison of methods for detecting Blastocystis hominis.	2004
MICROBIOLOGICAL	209	12855376	Multiple reproductive processes in Blastocystis: proceed with caution.	2003
NO_ABSTRACT	1	17988622	[Blastocystis hominis and diarrhea.]	2007
NO_ABSTRACT	2	17524325	[Blastocystis hominis infection and diarrhoea]	2007
NO_ABSTRACT	3	12886585	[Influence of the protozoa Blastocystis hominis on hepatic function]	2003
NO_ABSTRACT	4	11676320	Chronic intermittent diarrhoea and fatigue.	2001
NO_ABSTRACT	5	8650434	[Blastocystis hominis in a zone of Northern Italy]	1996
NO_ABSTRACT	6	8539222	[Blastocystis hominis, a potentially pathogenic parasite frequently identified after a travel in tropical regions]	1996
NO_ABSTRACT	7	7501905	Serum antibody detected by fluorescent antibody test in patients with symptomatic Blastocystis hominis infection.	1995
NO_ABSTRACT	8	7667737	A comparison of direct microscopy with culture for the diagnosis of Blastocystis hominis.	1994
NO_ABSTRACT	9	1600197	Endoscopy of blastocystosis (Zierdt-Garavelli disease).	1992
NO_ABSTRACT	10	1321538	Persistent diarrhoea and Blastocystis hominis.	1992
NO_ABSTRACT	11	1671956	Clinical significance of Blastocystis hominis.	1991
NO_ABSTRACT	12	2351150	Detection of Blastocystis hominis by direct microscopy and culture.	1990
NO_ABSTRACT	13	4058539	Blastocystis hominis in Kathmandu, Nepal.	1985
NO_ABSTRACT	14	4047965	Blastocystis hominis enteritis.	1985
NO_ABSTRACT	15	4040725	Ketoconazole and resistant Blastocystis hominis infection.	1985
NO_ABSTRACT	16	1291017	Gastroenteritis outbreak at an industrial camp--British Columbia.	1992
NO_ABSTRACT	17	17124674	[Clinical symptoms in cases caused by entamoeba coli and blastocystis hominis.]	2005
NO_ABSTRACT	18	8684227	Blastocystis hominis infection.	1996
NO_ABSTRACT	19	8843840	Gastrointestinal parasite infections.	1996
NO_ABSTRACT	20	9044649	[Identification of Blastocystis hominis in concentrated fecal samples]	1996
NO_ABSTRACT	21	7578716	Blastocystis hominis and traveler's diarrhea.	1995
NO_ABSTRACT	22	17366972	[A case of infant infected by Blastocystis hominis]	2006
NO_ABSTRACT	23	8983372	[Chronic diarrheic syndrome from Blastocystis hominis]	1996
NO_ABSTRACT	24	3236933	[Enteritis caused by Blastocystis hominis]	1988
NO_ABSTRACT	25	2278075	Potential clinical significance of Blastocystis hominis in Egypt.	1990
NO_ABSTRACT	26	2102207	Blastocystis hominis: an unusual cause of diarrhoea.	1990
NO_ABSTRACT	27	1744851	Blastocystis hominis complicating ulcerative colitis.	1991
NO_ABSTRACT	28	18042287	Health inequities: lower socio-economic conditions and higher incidences of intestinal parasites.	2007
NO_ABSTRACT	29	4014917	Afebrile diarrhea and Blastocystis hominis.	1985
NO_ABSTRACT	30	4038860	Blastocystis hominis infection presenting as recurrent diarrhea.	1985
NO_ABSTRACT	31	18186983	Genomic diversity of Blastocystis hominis from patients in southern Iran	2008
NO_ABSTRACT	32	8489119	Antibody response to Blastocystis hominis infections.	1993
NO_ABSTRACT	33	10518063	[Blastocystis hominis: epidemiological and clinical remarks from more than 3,500 stool examinations]	1999
NO_ABSTRACT	34	3787022	[A case from practice (66). Patient: E.K., born Oct. 10, 1948, housewife(Blastocystis hominis infection)]	1986
NO_ABSTRACT	35	8929001	Hemorrhagic proctosigmoiditis and Blastocystis hominis.	1996
NO_ABSTRACT	36	11381629	Blastocystis hominis: a new pathogen in day-care centres?	2001
NO_CONCLUSION	1	1520961	Varying incidence of Blastocystis hominis in cultures from faeces of patients with diarrhoea and from healthy persons.	1992
NO_CONCLUSION	2	12085551	[50-year-old patient returning from Hawaii with changed stool habits.Blastocystis hominis]	2002
NO_CONCLUSION	3	15100450	Irritable bowel syndrome: in search of an etiology: role of Blastocystis hominis.	2005
NO_CONCLUSION	4	12224595	Seasonal prevalence of intestinal parasites in the United States during 2000.	2002
NO_CONCLUSION	5	9640685	[Prevalence of Blastocystis hominis infection in schoolchildren from BolivarCity, Venezuela]	1997
NO_CONCLUSION	6	1590309	Blastocystis hominis in hospital employees.	1992
NO_CONCLUSION	7	18038792	Dot enzyme-linked immunosorbent assay for detection of serum antibody toBlastocystis hominis in humans	2007
OTHER_TOPIC	1	10409887	[Hymenolepis nana. 45-year-old refugee from the Kosovo region with epigastricpain and detection of Hymenolepis nana and Blastocystis hominis in the stool]	1999
OTHER_TOPIC	2	9718764	Health examination of children from the Democratic Sahara Republic (North West Africa) on vacation in Spain]	1998
OTHER_TOPIC	3	9702803	[The distribution of Blastocystis according to different systematic groups of hosts]	1998
OTHER_TOPIC	4	1523938	Identification of Blastocystis hominis by colonic brush cytology. A case report.	1992
OTHER_TOPIC	5	9645872	Intestinal parasite infections after extended use of chloroquine or primaquinefor malaria prevention.	1998
OTHER_TOPIC	6	17985591	Prevalence and clinical features of Dientamoeba fragilis infections in patients suspected to have intestinal parasitic infection.	2007
OTHER_TOPIC	7	17926559	[The morphological study of the cysts Pelomyxa palustris Greeff, 1874]	2007
OTHER_TOPIC	8	17766055	Significance of intraepithelial lymphocytes in appendix.	2007
OTHER_TOPIC	9	17653475	Detection of Cryptosporidium spp and other intestinal parasites in children with acute diarrhea and severe dehydration in Rio de Janeiro.	2007
OTHER_TOPIC	10	17625701	The use of the antifungal agent miconazole as an inhibitor of Blastocystis hominis growth in Entamoeba histolytica/E. dispar cultures.	2007
OTHER_TOPIC	11	17484764	Human antibody recognition of Anisakidae and Trichinella spp. in Greenland.	2007
OTHER_TOPIC	12	17285346	Differences in the in vitro susceptibility of mono-eukaryotic cultures ofHistomonas meleagridis, Tetratrichomonas gallinarum and Blastocystis sp. tonatural organic compounds.	2007
OTHER_TOPIC	13	17179908	Incidence of cyclosporiasis in patients with gastrointestinal symptoms in westernTurkey.	2007
OTHER_TOPIC	14	16854251	Clonal cultures of Histomonas meleagridis, Tetratrichomonas gallinarum and a Blastocystis sp. established through micromanipulation.	2006
OTHER_TOPIC	15	16438174	Current infection rate of Giardia lamblia in two provinces of Thailand.	2005
OTHER_TOPIC	16	16333388	[Cyclosporosis: an emergent parasitosis. (II) Microbiological diagnosis through anew staining technique]	2005
OTHER_TOPIC	17	15955332	Comparison of two methods (microscopy and enzyme-linked immunosorbent assay) for the diagnosis of amebiasis.	2005
OTHER_TOPIC	18	15763365	The effects of extracts from anti-diarrheic Thai medicinal plants on the in vitro growth of the intestinal protozoa parasite: Blastocystis hominis.	2005
OTHER_TOPIC	19	15272527	Point prevalence of Cryptosporidium, Cyclospora, and Isospora infections inpatients being evaluated for diarrhea.	2004
OTHER_TOPIC	20	15256979	Enteric infection in relapse of inflammatory bowel disease: importance of microbiological examination of stool.	2004
OTHER_TOPIC	21	12226697	Evaluation of an immunochromatographic dip-strip test for the detection of Cryptosporidium oocysts in stool specimens.	2002
OTHER_TOPIC	22	12041582	Diagnosis of intestinal amebiasis using salivary IgA antibody detection.	2001
OTHER_TOPIC	23	11422253	Cryptosporidiosis in Kuwaiti children: seasonality and endemicity.	2001
OTHER_TOPIC	24	11333485	[Acute infectious lymphocytosis associated to Giardia lamblia and Blastocystishominis coinfection]	2001
OTHER_TOPIC	25	10690462	[Dientamoeba fragilis: pathogenic flagellate?]	1999
OTHER_TOPIC	26	10613686	Infestations and chronic infections in foreign pediatric patients with burns: is there a role for specific protocols?	1999
OTHER_TOPIC	27	10549428	Intestinal amebae.	1999
OTHER_TOPIC	28	9580117	Nitazoxanide for the treatment of intestinal protozoan and helminthic infections in Mexico.	1997
OTHER_TOPIC	29	9580074	Microsporidiosis in HIV-positive children in Madrid (Spain).	1997
OTHER_TOPIC	30	9346276	Parasites elicited cross-reacting antibodies to Opisthorchis viverrini.	1997
OTHER_TOPIC	31	9190665	[Routine cases in intestinal parasitology]	1997
OTHER_TOPIC	32	8731262	Occurrence of Giardia lamblia in children of municipal day-care centers fromBotucatu, São Paulo State, Brazil.	1995
OTHER_TOPIC	33	8165002	Coccidian/cyanobacterium-like bodies as a cause of diarrhea in Australia.	1993
OTHER_TOPIC	34	8337717	Diagnosis by faecal culture of Dientamoeba fragilis infections in Australian patients with diarrhoea.	1993
OTHER_TOPIC	35	1821165	Ultrastructural evidence for a possible differentiation way in the life-cycle of Blastocystis hominis.	1991
OTHER_TOPIC	36	2591165	High incidence of false positives by a latex agglutination test for the diagnosis of Clostridium difficile associated colitis in compromised patients.	1989
OTHER_TOPIC	37	3183015	Enzyme immunoassay for detection of Giardia lamblia cyst antigens informalin-fixed and unfixed human stool.	1988
OTHER_TOPIC	38	2429982	Immunofluorescence detection of Cryptosporidium oocysts in fecal smears.	1986
OTHER_TOPIC	39	7636290	Simultaneous infection by a sensitive and a multiresistant strain of Salmonella paratyphi A.	1995
OTHER_TOPIC	40	10466967	Intestinal blockage by carcinoma and Blastocystis hominis infection.	1999
REVIEW	1	8477496	Blastocystis hominis: an old organism with a new significance.	1993
REVIEW	2	17292002	Blastocystis hominis and travelers.	2005
REVIEW	3	17106862	[Blastocystis hominis and bowel diseases]	2006
REVIEW	4	17070814	Irritable bowel syndrome: a review on the role of intestinal protozoa and theimportance of their detection and diagnosis.	2007
REVIEW	5	16913176	[Blastocystosis or Zierdt-Garavelli disease: a clinical pathway]	2006
REVIEW	6	16881407	Zoonotic protozoa--food for thought.	2006
REVIEW	7	15689141	[Blastocystosis is human protozoosis]	2004
REVIEW	8	15567582	Blastocystis in humans and animals: new insights using modern methodologies.	2004
REVIEW	9	15478306	[Blastocystis. The most frequent intestinal parasitosis in Chile]	2004
REVIEW	10	14621046	Blastocystis hominis--an emerging cause of diarrhoea in renal transplantrecipients.	2003
REVIEW	11	12937731	[Blastocystosis: controversy and indefinedness]	2003
REVIEW	12	12532568	[Blastocytosis. An Italian story]	2002
REVIEW	13	12154808	[Blastocystis hominis and blastocystosis (Zierdt-Garavelli disease)]	2002
REVIEW	14	11975117	Blastocystis hominis and blastocystosis (Zierdt-Garavelli disease).	2002
REVIEW	15	11586558	Parasitic infections of the gastrointestinal tract.	2001
REVIEW	16	11440205	Blastocystis hominis: a common yet neglected human parasite.	2001
REVIEW	17	11355227	Blastocystis hominis. Causative organism or harmless commensal?	2001
REVIEW	18	9789449	[Blastocystis hominis: the enigma continues]	1998
REVIEW	19	9380947	[Extraintestinal blastocystosis. A review of the literature]	1997
REVIEW	20	9189665	The uncommon gastrointestinal Protozoa: Microsporidia, Blastocystis, Isospora,Dientamoeba, and Balantidium.	1997
REVIEW	21	8254155	Amebiasis and nonpathogenic" intestinal protozoa."	1993
REVIEW	22	15463770	The current status of blastocystis hominis.	1993
REVIEW	23	8428021	Blastocystis hominis and blastocystosis (Zierdt-Garavelli disease).	1993
REVIEW	24	1480568	[Blastocystis hominis: in search of a disease, a misunderstood organism]	1992
REVIEW	25	1450262	[Blastocystis hominis]	1992
REVIEW	26	1556417	Blastocystis hominis: a controversial enteric protozoon.	1992
REVIEW	27	1889876	Pathogenicity of Blastocystis hominis.	1991
REVIEW	28	1671894	Blastocystis hominis: commensal or pathogen?	1991
REVIEW	29	2004348	Blastocystis hominis--past and future.	1991
REVIEW	30	1822720	[Controversial aspects of Blastocystis hominis: taxonomy and emerging concepts ofpathogenicity]	1991
REVIEW	31	2749107	Blastocystis hominis infection in humans.	1989
REVIEW	32	2649390	Blastocystis hominis: phylogenetic affinities determined by rRNA sequencecomparison.	1989
REVIEW	33	3074123	Parasitic diarrhea.	1988
REVIEW	34	3255133	[Blastocystis hominis: a new pathogenic agent?]	1988
REVIEW	35	15462991	Blastocystis hominis, a long-misunderstood intestinal parasite.	1988
REVIEW	36	3176148	Blastocystis hominis: clinical and therapeutic aspects.	1988
REVIEW	37	3115746	[Blastocystis hominis, a largely unknown cause of diarrhea]	1987
REVIEW	38	3622300	[Prevalence of Blastocystis hominis in refugees]	1987
REVIEW	39	2887585	Blastocystis hominis and human disease.	1987
REVIEW	40	6144939	Clinical relevance of Blastocystis hominis.	1984
REVIEW	41	6143904	Blastocystis hominis: a neglected cause of diarrhoea?	1984
REVIEW	42	6819414	[What should one believe about Blastocystis hominis?]	1981
REVIEW	43	3356799	Association of Blastocystis hominis with human disease.	1988
REVIEW	44	575709	Contributions to Blastocystis hominis studies. Aspects of degenerescence.	1979
REVIEW	45	12062550	Recent advances in Blastocystis hominis research: hot spots in terra incognita.	2002
REVIEW	46	17934541	[Infection by Blastocystis: a review]	2007
REVIEW	47	8894352	Blastocystis hominis revisited.	1996
REVIEW	48	3059694	[Blastocystis hominis--intestinal parasite or commensal?]	1988
REVIEW	49	3893118	Etiology and epidemiology of diarrheal diseases in the United States.	1985
REVIEW	50	17471409	[Is Blastocystis hominis an opportunist agent?]	2007
REVIEW	51	17402277	Waterborne transmission of protozoan parasites: a worldwide review of outbreaks and lessons learnt.	2007
REVIEW	52	8692759	Blastocystosis or Zierdt-Garavelli disease.	1996
REVIEW	53	7777913	Blastocystis hominis infection, a cause of human diarrhea.	1994
SURVEY_ONLY	1	9517874	Prevalence of intestinal parasitosis within three population groups in La Plata, Argentina.	1998
SURVEY_ONLY	2	8897723	Intestinal parasitism in San Cayetano, Corrientes, Argentina.	1996
SURVEY_ONLY	3	8167435	Four serologically different groups within the species Blastocystis hominis.	1994
SURVEY_ONLY	4	8107605	Blastocystis hominis: occurrence in children and staff members of municipal day-care centers from Botucatu, Sáo Paulo State, Brazil.	1993
SURVEY_ONLY	5	3404637	Etiology of diarrhea among travelers and foreign residents in Nepal.	1988
SURVEY_ONLY	6	17988492	Intestinal protozoan and helminth infections in the Municipality San Juan y Martínez, Pinar del Río, Cuba.	2007
SURVEY_ONLY	7	17985574	Intestinal parasitic infection among children and neonatus admitted to Ibn-Sina Hospital, Sirt, Libya.	2007
SURVEY_ONLY	8	17877212	Parasitic infections among Orang Asli (aborigine) in the Cameron Highlands, Malaysia.	2007
SURVEY_ONLY	9	17628910	[Children enteroparasitosis in north east Argentine urban area]	2007
SURVEY_ONLY	10	17594655	[Distribution of intestinal parasites detected in the parasitology laboratory of the Ege University Medical School Hospital, in 2005]	2007
SURVEY_ONLY	11	17594654	[Evaluation of parasitology laboratory results of a group of people older than 15years of age in Kutahya]	2007
SURVEY_ONLY	12	17580578	Prevalence of intestinal parasites among primary schoolchildren in DernaDistrict, Libya.	2007
SURVEY_ONLY	13	17580568	Protozoal pollution of surface water sources in Dakahlia Governorate, Egypt.	2007
SURVEY_ONLY	14	17568378	Prevalence of intestinal protozoa in an aborigine community in Pahang, Malaysia.	2007
SURVEY_ONLY	15	17471410	[Evaluation of parasitological laboratory results of a group of people older than15 years of age in Kutahya]	2007
SURVEY_ONLY	16	17360882	Prevalence of enteric protozoa in human immunodeficiency virus (HIV)-positive and HIV-negative men who have sex with men from Sydney, Australia.	2007
SURVEY_ONLY	17	17333793	Frequency of Giardia lamblia among children in Dohuk, northern Iraq.	2006
SURVEY_ONLY	18	17309035	[The distribution of intestinal parasites detected in the Dokuz Eylul University Medical Faculty Hospital between 2003 and 2004.]	2006
SURVEY_ONLY	19	17309034	[Comparison of the results of examination of fecal samples from students at sixmonths intervals in the Alahaci village primary school in Sivas.]	2006
SURVEY_ONLY	20	17309033	[The distribution of patients with intestinal parasites presenting at theParasitology Laboratory of the Mustafa Kemal University Medical Faculty.]	2006
SURVEY_ONLY	21	17309032	[The prevalence and distribution of intestinal parasites detected by the UludagUniversity Medical School.]	2006
SURVEY_ONLY	22	17205876	Prevalence of intestinal parasitic infections among school children in thecentral region of Thailand.	2006
SURVEY_ONLY	23	17160847	[Incidence of intestinal parasites in municipal sanitary workers in Malatya]	2006
SURVEY_ONLY	24	17160846	[Investigation of intestinal parasites in residents of the Kayseri Karpuzsekisibasin]	2006
SURVEY_ONLY	25	17160839	[The prevalence of intestinal parasites in four different special daytime nursinghomes and day-centers in Antakya.]	2005
SURVEY_ONLY	26	17160838	[The distribution of intestinal parasites in patients presenting at theParasitology Laboratory of the Cumhuriyet University.]	2005
SURVEY_ONLY	27	17153711	Intestinal parasites in Dakahlia governorate, with different techniques indiagnosing protozoa.	2006
SURVEY_ONLY	28	17124686	[Distribution of intestinal parasites in children from the 23 Nisan PrimarySchool in Hakkari.]	2005
SURVEY_ONLY	29	17124684	[Distribution of intestinal parasites among patients who presented at theDepartment of Parasitology of the Erciyes University Medical School.]	2005
SURVEY_ONLY	30	17124683	[The distribution of intestinal parasites in students of the Mustafa KemalUniversity School of Health.]	2005
SURVEY_ONLY	31	17124682	[Distribution of intestinal parasites in children aged between 0 and 14presenting at the Laboratory of Parasitology of the Mustafa Kemal UniversityMedical School.]	2005
SURVEY_ONLY	32	17106853	[Incidence of intestinal parasites among primary school children in Malatya]	2006
SURVEY_ONLY	33	17061494	Intestinal parasites and the environment: frequency of intestinal parasites inchildren of Neuquén, Patagonia, Argentina.	2001
SURVEY_ONLY	34	17041560	Infection of Blastocystis hominis in primary schoolchildren from Nakhon Pathomprovince, Thailand.	2006
SURVEY_ONLY	35	16850637	Prevalence and effectiveness of an education program on intestinal pathogens infood handlers.	2005
SURVEY_ONLY	36	16680247	The prevalence of parasites in commonly used leafy vegetables in South Western,Saudi Arabia.	2006
SURVEY_ONLY	37	16679297	Epidemiology of Blastocystis hominis and other intestinal parasites in aVietnamese female immigrant population in southern Taiwan.	2006
SURVEY_ONLY	38	16618364	Comparison of fecal microflora in children with atopic eczema/dermatitis syndromeaccording to IgE sensitization to food.	2006
SURVEY_ONLY	39	16605100	Patients with gastrointestinal complains due to enteric parasites, with referenceto Entamoeba histolytica/dispar as dected by ELISA E. histolytica adhesion instool.	2006
SURVEY_ONLY	40	16532165	[Prevalence of intestinal parasites in children of Yukpa Ethnia in Toromo, Zulia State, Venezuela]	2006
SURVEY_ONLY	41	16396421	[Prevalence of giardiasis and intestinal parasites in pre-school children fromhomes being attended as part of a state programme in Armenia, Colombia]	2005
SURVEY_ONLY	42	16212098	[Intestinal parasitic diseases in HIV-infected patients in Uzbekistan]	2005
SURVEY_ONLY	43	16138204	Blastocystis hominis and other intestinal parasites in a community of PitangaCity, Paraná State, Brazil.	2005
SURVEY_ONLY	44	16083054	Prevalence of Blastocystis hominis among healthy" food handlers in Dammam	2005
SURVEY_ONLY	45	16082488	[Blastocystosis: a high prevalence of cases found in patients from Health Center of Soledad, Anzoategui State, Venezuela]	2005
SURVEY_ONLY	46	15949620	Parasites in nosocomial diarrhoea: are they underestimated?	2005
SURVEY_ONLY	47	15846922	[Intestinal parasitic infections in 4 child day-care centers located in SanMiguel del Padrón municipality, Havana City, 1998]	2001
SURVEY_ONLY	48	15831107	Parasitic zoonoses in Papua New Guinea.	2005
SURVEY_ONLY	49	15773157	[Infective etiology of diarrhea in adults with HIV infection in Dakar: acase-control study on 594 patients]	2001
SURVEY_ONLY	50	15724569	Intestinal parasites in children from three west Texas border communities.	2004
SURVEY_ONLY	51	15702043	Etiology of diarrhea in pediatric outpatient settings.	2005
SURVEY_ONLY	52	15691120	Intestinal parasitoses and the nutritional status of Veddah children in SriLanka.	2004
SURVEY_ONLY	53	15655013	Disparities in parasitic infections, perceived ill health and access to healthcare among poorer and less poor schoolchildren of rural Côte d'Ivoire.	2005
SURVEY_ONLY	54	15650104	Intestinal protozoa in wild boars (Sus scrofa) in western Iran.	2004
SURVEY_ONLY	55	15605940	Surveillance for enteric parasites among U.S. military personnel and civilianstaff on Joint Task Force Base-Bravo in Soto Cano, Honduras and the localpopulation in Comayagua and La Paz, Honduras.	2004
SURVEY_ONLY	56	15381860	Epidemiological survey of Giardia spp. and Blastocystis hominis in an Argentinianrural community.	2004
SURVEY_ONLY	57	15339123	Intestinal parasites, including Cryptosporidium species, in Iraqi patients withsickle-cell anaemia.	2002
SURVEY_ONLY	58	15334272	[Blastocystosis: a high proportion of cases found in schoolchildren of São Paulo,State of São Paulo, Brazil]	2004
SURVEY_ONLY	59	15226486	Protozoal infections in the developmentally disabled: often overlooked cause ofrectal digging and fecal smearing.	2004
SURVEY_ONLY	60	15181346	Infection status of intestinal parasites in children living in residentialinstitutions in Metro Manila, the Philippines.	2004
SURVEY_ONLY	61	14586642	Changing patterns in intestinal parasitic infections among Southeast Asianlaborers in Taiwan.	2004
SURVEY_ONLY	62	12693577	Intestinal parasitic infections in Bekasi district, West Java, Indonesia and acomparison of the infection rates determined by different techniques for fecalexamination.	2002
SURVEY_ONLY	63	12687410	Rotavirus type A and other enteric pathogens in stool samples from children with acute diarrhea on the Colombian northern coast.	2003
SURVEY_ONLY	64	12667154	Intestinal parasitic infection and associated symptoms in children attending day care centres in Trujillo, Venezuela.	2003
SURVEY_ONLY	65	12525846	[Distribution of entero-parasitic infections in the Peruvian Highland: studycarried out in six rural communities of the department of Puno, Peru]	2002
SURVEY_ONLY	66	12236415	A cross-sectional study of intestinal parasitic infections among schoolchildrenin Nan Province, Northern Thailand.	2002
SURVEY_ONLY	67	12216520	[Utility of studying feces for the diagnosis and management of infants andpreschool children with acute diarrhea]	2002
SURVEY_ONLY	68	12188234	Prevalence of Blastocystis hominis carriage in Thai army personnel based inChonburi, Thailand.	2002
SURVEY_ONLY	69	12072221	Parasites from farmed ostriches (Struthio camelus) and rheas (Rhea americana) in Europe.	2002
SURVEY_ONLY	70	11579877	Blastocystis hominis in high-rise flat dwellers in Kuala Lumpur, Malaysia.	2001
SURVEY_ONLY	71	11271730	A survey on the intestinal parasites of the school children in Kaohsiung county.	2000
SURVEY_ONLY	72	11136744	Multiyear prospective study of intestinal parasitism in a cohort of Peace Corpsvolunteers in Guatemala.	2001
SURVEY_ONLY	73	11023076	Transmission of intestinal blastocystosis related to the quality of drinkingwater.	2000
SURVEY_ONLY	74	10870946	Prevalence of enteroparasites in a residence for children in the CórdobaProvince, Argentina.	2000
SURVEY_ONLY	75	10758698	[Intestinal parasites in school children at a public institution in Maracaibomunicipality, Venezuela]	2000
SURVEY_ONLY	76	10488591	[Seasonal variation of intestinal protozoa infections in outpatients of the northsection of Santiago, Chile. 1995-1996]	1999
SURVEY_ONLY	77	9425825	Blastocystis hominis among apparently healthy food handlers in Jeddah, SaudiArabia.	1997
SURVEY_ONLY	78	9183160	Enteropathogens associated with diarrhea among military personnel duringOperation Bright Star 96, in Alexandria, Egypt.	1997
SURVEY_ONLY	79	9322303	Parasitological and nutritional situation of school children in the Sukarajadistrict, West Java, Indonesia.	1997
SURVEY_ONLY	80	9497539	[Human infection by intestinal protozoa and helminths in Calbuco County, XRegion, Chile, 1997]	1997
SURVEY_ONLY	81	9210027	Intestinal parasitism--protozoa and helminths--in primates at the Barcelona Zoo.	1996
SURVEY_ONLY	82	8783972	Intestinal parasites in children and adults with and without abdominal discomfortfrom the Kathmandu area of Nepal.	1996
SURVEY_ONLY	83	9031398	Intestinal sarcocystosis in Thai laborers.	1996
SURVEY_ONLY	84	12858028	[Intestinal parasitosis: our series from 1992 to 1995]	1996
SURVEY_ONLY	85	8625866	Prevalence of enteropathogens in stools of rural Maasai children under five yearsof age in the Maasailand region of the Kenyan Rift Valley.	1996
SURVEY_ONLY	86	8544228	Polyparasitism in two rural communities with endemic Schistosoma mansoniinfection in Machakos District, Kenya.	1995
SURVEY_ONLY	87	7677114	Practice guidelines for ordering stool ova and parasite testing in a pediatricpopulation. The Alberta Children's Hospital.	1995
SURVEY_ONLY	88	7603751	Bacteria, viruses, yeasts and protozoans associated with diarrheal disease inSingapore.	1995
SURVEY_ONLY	89	7569635	Prevalence of intestinal parasitic infection in five farms in Holambra, SãoPaulo, Brazil.	1995
SURVEY_ONLY	90	7654292	[Prevalence of infection by intestinal helminths and protozoa in school children from a coastal locality in the province of Valdivia, Chile]	1994
SURVEY_ONLY	91	8059032	[Intestinal parasitosis in the 90s: new microorganisms in new patients]	1994
SURVEY_ONLY	92	7939941	Diagnostic methods for intestinal parasites in southern Iraq with reference toStrongyloides stercoralis.	1993
SURVEY_ONLY	93	8266235	Intestinal parasitic infections in Campalagian district, south Sulawesi,Indonesia.	1993
SURVEY_ONLY	94	8110371	[Intestinal parasite infections in rural students of Chiloé archipelago, XRegion, Chile]	1993
SURVEY_ONLY	95	8110370	[Blastocystis infection in symptomatic patients at the Regional Hospital ofTemuco, Chile]	1993
SURVEY_ONLY	96	1298065	Intestinal protozoan infections in Malaysia.	1992
SURVEY_ONLY	97	1342125	[Blastocystosis and other intestinal protozoan infections in human riversidecommunities of the Valdivia River basin, Chile]	1992
SURVEY_ONLY	98	1431385	[A survey of intestinal parasites of the foreign laborers (Indonesians andFilipinos) in Ishikawa Prefecture]	1992
SURVEY_ONLY	99	1417203	Epidemiology of Blastocystis hominis infection in Papua New Guinea:age-prevalence and associations with other parasites.	1992
SURVEY_ONLY	100	1843860	[Blastocystis hominis: frequency of infection in ambulatory patients from the northern section of Santiago, Chile]	1991
SURVEY_ONLY	101	2484851	[Incidence of infection by intestinal parasites among school children inSantiago, Chile, 1988-1989]	1989
SURVEY_ONLY	102	3178337	A survey of gastrointestinal parasites in Ogun State, southwest Nigeria.	1988
SURVEY_ONLY	103	3262555	Intestinal parasites in children with diarrhea in El Salvador.	1988
SURVEY_ONLY	104	3602839	Cryptosporidiosis in Ogun State, south-west Nigeria.	1987
SURVEY_ONLY	105	2857430	Polymicrobial aetiology of travellers' diarrhoea.	1985
SURVEY_ONLY	106	18064490	Predominance of subtype 3 among Blastocystis isolates from a major hospital inSingapore.	2007
SURVEY_ONLY	107	1396210	Comparative aetiology of childhood diarrhoea in Kakamega and Kiambu Districts,Kenya.	1992
SURVEY_ONLY	108	17990581	Demographic status and prevalence of intestinal parasitic infections inschoolchildren in Izmir, Turkey.	2007
SURVEY_ONLY	109	17912552	Cross-sectional surveys and subtype classification of human Blastocystis isolatesfrom four epidemiological settings in China.	2007
SURVEY_ONLY	110	17823756	Intestinal parasitoses and environmental factors in a rural population ofArgentina, 2002-2003.	2007
SURVEY_ONLY	111	17717704	Prevalence of Blastocystis hominis and Strongyloides stercoralis infection in Okinawa, Japan.	2007
SURVEY_ONLY	112	17627869	Molecular epidemiology of human Blastocystis in a village in Yunnan province,China.	2007
SURVEY_ONLY	113	17594656	[Investigation of intestinal parasites in food workers in hospitals in Aydin,Turkey]	2007
SURVEY_ONLY	114	17061516	Blastocystis hominis among food vendors in Xochimilco markets.	2003
SURVEY_ONLY	115	16688468	Genetic variability of Blastocystis hominis isolates in China.	2006
SURVEY_ONLY	116	16438173	Prevalence of Blastocystis hominis infection in asymptomatic individuals from Bangkok, Thailand.	2005
SURVEY_ONLY	117	15453028	[Digestive parasitism in Sousse area. Results of a 16 years retrospective study]	2004
SURVEY_ONLY	118	15214876	Enteropathogens associated with cases of gastroenteritis in a rural population in Jordan.	2004
SURVEY_ONLY	119	14999338	[Prevalence of Blastocystis hominis among food handlers from Caroni municipality,Bolivar State, Venezuela]	2003
SURVEY_ONLY	120	12929999	Intestinal parasitic infestations among children in an orphanage in Pathum Thani province.	2003
SURVEY_ONLY	121	12371057	Incidence of Blastocystis hominis in faecal samples submitted for routine microbiological analysis.	2002
SURVEY_ONLY	122	11478459	Effect of ozone on the viability of some protozoa in drinking water.	2001
SURVEY_ONLY	123	10764030	Prevalence of enteric pathogens among community based asymptomatic individuals.	2000
SURVEY_ONLY	124	10599928	Blastocystis in animal handlers.	1999
SURVEY_ONLY	125	10886830	[External quality assessment in coproparasitology in Havana City Province, Cuba]	1997
SURVEY_ONLY	126	8024063	Intestinal parasitism in the United States: update on a continuing problem.	1994
SURVEY_ONLY	127	1779956	Results of testing for intestinal parasites by state diagnostic laboratories,United States, 1987.	1991
SURVEY_ONLY	128	1844921	[Blastocystis hominis in Canavese: a retrospective study of samples received for fecal parasitological examination at the Ivrea- Castellamonte Hospital over 42months]	1991
SURVEY_ONLY	129	15931720	Microorganisms and parasites in chronic infective diarrhea.	2004
SURVEY_ONLY	130	18159450	A cross-sectional study of intestinal parasitic infections in a rural district ofwest China.	2003
SURVEY_ONLY	131	7395245	[Frequency and significance of parasitic infections in refugees from vietnam(author's transl)]	1980
SURVEY_ONLY	132	12381465	Enteropathogens associated with acute diarrhea in community and hospital patientsin Jakarta, Indonesia.	2002
SURVEY_ONLY	133	18200414	Intestinal protozoa and helminths among Terena Indians in the State of Mato Grosso do Sul: high prevalence of Blastocystis hominis.	2007
SURVEY_ONLY	134	17041558	Some epidemiological aspects of intestinal parasites in women workers beforegoing abroad.	2006
